# Supplementary material for: Phylogenetic and Morphological Analysis of Wing Base Articulation in Vespidae (Hymenoptera): A Cladistic Approach
Source: Insects. 2025 Dec 27;17(1):39. doi: 10.3390/insects17010039 (PMC12842110; doi:10.3390/insects17010039)
Supplement: Supplementary file 1 [file insects-17-00039-s001.zip]

Archive with 2 entries (2 files):
- Characters Matrix.docx
- V1. Direct and Indirect flight muscle rotation.mp4
